# Supplementary material for: ‘Tablet-in-Syringe’: A Novel Dosing Mechanism for Dysphagic Patients Containing Fast-Disintegrating Tablets Fabricated Using Semisolid Extrusion 3D Printing
Source: Pharmaceutics. 2022 Feb 18;14(2):443. doi: 10.3390/pharmaceutics14020443 (PMC8879151; doi:10.3390/pharmaceutics14020443)
Supplement: Supplementary file 1 [file pharmaceutics-14-00443-s001.zip]

Archive with 1 entries (1 files):
- pharmaceutics-1587238-supplementary.pdf
